# Supplementary material for: Localization of causal locus in the genome of the brown macroalga Ectocarpus: NGS-based mapping and positional cloning approaches
Source: Front Plant Sci. 2015 Feb 19;6:68. doi: 10.3389/fpls.2015.00068 (PMC4333798; doi:10.3389/fpls.2015.00068)
Supplement: Supplementary file 1 [file Table1.XLS]

## Sheet: Feuille1
Supplementary table 1 : Genotyping of a 91 individual offspring of the Ec568 x Ec32 cross. 91 SSR markers spread over 32 LGs were tested on 91 individuals. a : Ec32 allele ; b ; Ec568 allele ; - : not determined.
LG	Locus	1	2	3	4	5	6	7	8	9	10	11	12	13	14	15	16	17	18	19	20	21	22	23	24	25	26	27	28	29	30	31	32	33	34	35	36	37	38	39	40	41	42	43	44	45	46	47	48
LG01	M_000_5	-	-	-	-	-	-	-	-	a	-	-	-	-	-	-	-	-	-	-	b	b	-	-	-	-	-	-	-	-	-	-	-	-	-	-	-	-	-	-	-	-	-	-	-	-	-	-	-
LG01	M_000_8	b	a	-	b	a	-	a	-	b	a	-	-	b	a	-	a	-	b	-	b	b	-	-	-	-	-	-	-	b	a	-	-	-	b	-	a	-	-	-	-	-	a	-	-	b	-	-	a
LG02	M_207	-	a	a	a	-	-	-	-	b	b	a	-	-	-	-	-	-	-	-	a	a	-	-	-	a	a	-	-	b	b	-	-	-	-	-	b	-	-	-	-	-	b	-	-	-	-	-	b
LG02	M_112	b	a	a	a	a	a	b	b	b	a	-	b	a	a	a	a	b	a	a	b	a	a	a	a	a	a	a	a	b	b	a	a	a	a	b	b	a	b	b	b	a	b	a	a	-	a	-	b
LG02	M_145	b	a	a	a	a	a	b	-	a	-	a	a	a	a	a	a	b	b	a	b	a	a	a	a	a	a	a	a	a	a	a	a	a	a	a	a	a	b	-	b	a	a	a	b	b	a	-	a
LG02	M_002	a	a	a	b	a	b	a	a	a	a	a	-	b	-	a	b	a	b	a	a	a	a	-	b	a	b	-	b	a	b	a	a	-	a	b	a	a	a	-	a	-	a	-	b	b	a	-	b
LG02	M_277	b	b	b	a	b	b	b	b	b	b	a	b	a	a	a	b	b	a	b	b	-	-	a	b	a	a	b	a	b	a	a	b	b	a	b	a	a	a	a	a	-	b	b	b	a	-	-	a
LG02	M_008	b	a	b	b	a	b	a	a	b	a	b	a	b	b	a	a	a	b	a	b	b	a	b	b	b	a	a	b	b	a	b	a	a	b	a	a	b	a	a	b	b	a	b	b	b	a	a	a
LG03	M_043_5	-	b	b	b	b	a	-	-	b	a	a	-	b	a	b	b	a	a	b	a	a	b	-	a	a	a	a	a	a	b	a	a	b	b	b	b	-	b	-	b	-	a	-	b	a	b	a	b
LG03	M_114	b	a	a	a	b	b	a	-	a	a	b	a	b	-	-	b	a	-	-	a	a	a	-	a	b	-	a	a	a	b	a	b	-	b	b	b	a	-	-	b	-	a	a	b	a	a	-	b
LG03	M_374	-	b	-	b	b	a	-	-	a	a	b	-	a	-	-	a	-	-	a	a	a	-	-	-	-	a	b	b	a	a	-	b	-	b	b	b	b	-	-	b	-	a	-	-	-	-	a	a
LG04	M_006_4	b	b	b	b	a	a	b	b	a	a	b	b	a	b	b	a	b	b	a	b	b	b	-	a	a	a	a	a	b	a	a	a	a	b	b	a	a	b	a	b	a	b	b	b	-	b	b	b
LG04	M_168	a	b	b	a	b	a	b	a	-	a	b	b	a	-	-	-	-	-	b	-	b	a	-	-	-	-	a	a	a	a	b	a	b	a	b	b	b	a	-	a	-	b	-	a	-	a	b	b
LG05	M_300_2	b	a	b	a	b	b	b	b	a	b	a	b	b	a	a	a	a	a	b	b	a	b	a	a	a	a	b	a	b	a	a	b	b	a	b	a	b	a	a	a	b	a	b	b	-	a	a	a
LG05	M_172	-	a	b	b	a	-	-	-	b	a	a	-	-	-	-	-	a	-	-	b	a	a	-	-	-	b	-	b	a	b	a	a	-	a	a	a	-	-	-	-	-	a	b	-	-	-	-	a
LG05	M_257	b	b	a	a	b	-	b	-	b	a	a	a	a	a	-	-	b	a	-	b	a	-	-	-	-	a	b	a	b	b	-	-	-	a	b	-	-	b	-	b	-	b	-	-	-	-	-	a
LG05	M_265	b	a	a	b	a	a	a	b	b	a	a	a	a	b	a	b	b	a	a	b	a	b	b	b	a	a	b	b	a	b	b	b	a	a	b	a	a	b	a	b	a	b	b	a	a	b	a	a
LG06	M_435	a	a	-	-	a	b	a	a	a	-	b	a	-	b	b	a	-	-	-	b	a	-	a	-	-	a	a	b	b	a	a	a	a	b	b	a	-	a	a	-	a	a	a	a	-	a	a	a
LG06	M_078	b	b	b	b	b	a	a	a	a	b	a	a	b	-	-	a	a	b	-	a	a	a	-	b	b	b	-	a	a	b	-	a	-	-	a	b	-	-	-	-	-	b	-	b	-	a	-	a
LG06	M_126	-	a	a	b	a	b	a	a	a	b	b	a	b	a	a	b	b	a	-	a	-	a	a	-	b	b	a	a	b	a	a	a	a	-	b	-	a	a	-	-	-	a	a	b	b	b	a	a
LG07	M_009	b	a	a	a	a	-	-	-	a	-	a	-	a	-	-	-	-	-	-	b	a	-	-	-	-	-	-	b	a	-	-	-	-	-	b	-	b	b	-	b	b	a	-	-	-	-	a	b
LG08	M_010_4	a	a	b	a	a	b	b	a	a	b	b	b	b	-	b	a	b	b	a	a	a	a	-	b	b	a	a	a	a	a	b	a	a	b	b	b	b	-	-	a	-	a	a	a	a	a	a	b
LG08	M_351	-	b	b	b	a	b	a	a	b	-	b	a	b	b	a	b	b	b	b	a	a	a	b	b	b	a	a	b	a	a	a	b	b	b	b	a	b	-	-	-	b	b	b	a	a	a	-	b
LG09	M_160	-	a	a	a	b	-	a	-	b	a	-	-	-	b	-	-	a	-	-	-	-	-	a	-	a	-	b	a	b	-	a	a	a	b	a	b	a	b	a	a	a	a	a	b	-	-	a	-
LG09	M_027_1	-	a	b	a	b	a	-	-	b	a	b	-	a	-	-	b	b	-	-	b	a	-	-	a	a	b	-	b	b	-	-	-	-	-	b	a	-	-	-	b	-	a	-	a	a	a	-	a
LG09	M_523	-	a	b	-	-	-	-	-	b	a	-	-	b	-	-	b	-	-	-	b	b	a	-	-	-	-	-	b	b	-	-	-	-	-	-	-	-	-	-	-	-	-	-	-	b	-	a	a
LG10	M_092	-	b	a	-	-	a	-	-	a	a	b	a	b	-	b	b	b	-	a	-	b	-	-	-	b	b	b	b	a	b	a	a	b	b	b	a	-	-	-	a	-	a	b	b	b	a	a	a
LG10	M_012_5	b	b	a	a	a	b	b	b	b	a	b	b	a	a	a	a	a	b	a	a	b	a	a	b	b	a	b	a	b	b	a	a	b	b	a	b	b	a	a	a	-	b	a	a	a	b	-	b
LG11	M_025_5	a	-	a	-	b	b	a	a	-	-	-	-	a	a	b	b	a	b	b	b	-	b	a	-	b	-	a	b	a	a	-	a	-	b	-	-	-	a	b	b	-	b	b	b	b	b	a	a
LG11	M_506	a	b	a	a	a	b	a	a	a	b	b	a	a	a	b	b	a	a	b	b	b	a	a	b	b	b	a	b	a	b	b	a	b	b	b	b	a	a	b	b	a	b	b	b	a	b	b	-
LG11	M_506	a	a	a	a	a	b	a	a	a	b	-	-	a	a	b	b	a	a	b	b	b	-	a	b	b	b	a	b	a	b	b	a	b	b	b	b	a	a	b	b	a	b	b	b	-	b	a	b
LG11	M_072	-	a	a	-	b	-	-	-	a	a	b	-	a	-	-	-	a	a	-	b	a	a	a	-	-	-	-	a	a	b	-	-	-	-	b	-	-	-	-	b	-	b	-	-	a	-	-	b
LG11	M_383_1	-	b	a	a	b	-	-	a	-	b	-	b	-	b	b	a	b	a	b	b	b	a	b	b	b	b	a	b	a	b	a	b	b	b	b	b	a	-	b	b	a	a	b	a	b	b	b	b
LG12	M_250_3	b	b	b	a	a	b	b	b	a	b	a	b	b	b	b	a	b	-	b	a	a	b	a	b	a	a	b	b	a	b	a	b	b	a	a	-	a	b	a	b	a	b	b	a	a	b	b	a
LG12	M_026_6	b	a	a	b	a	b	b	b	a	b	a	b	b	b	a	a	b	b	b	a	b	a	-	b	a	a	b	b	a	b	a	b	b	a	a	b	a	-	-	b	a	b	-	a	a	b	-	a
LG12	M_142_2	b	b	a	b	a	b	b	b	a	b	a	b	b	b	a	a	b	b	b	a	b	a	a	b	a	a	b	b	a	b	b	b	b	b	a	b	a	b	a	b	a	b	b	a	a	b	a	a
LG13	M_020_5	-	a	b	b	b	b	-	-	a	b	-	-	a	-	-	-	b	-	-	-	-	-	b	-	-	a	a	b	b	a	b	b	-	b	-	a	a	-	-	-	-	a	-	-	-	a	b	a
LG14	M_215	b	a	a	b	b	b	b	-	b	a	a	a	b	-	-	b	a	-	-	b	b	b	-	a	a	-	-	a	a	a	a	a	-	a	-	a	b	-	-	a	-	b	-	b	-	a	-	a
LG15	M_355_2	b	a	b	b	a	b	-	b	b	b	a	a	b	b	-	b	a	a	-	b	-	-	-	-	-	-	b	a	a	a	b	a	b	a	b	a	b	-	-	-	a	b	a	a	b	a	-	a
LG15	M_346	a	a	b	a	b	b	b	b	b	b	b	b	b	b	a	a	a	b	a	a	b	b	a	b	a	a	b	b	a	b	b	b	b	a	a	b	a	a	b	b	a	b	a	b	a	b	b	a
LG15	M_040_3	-	a	-	-	-	-	-	-	b	-	-	-	-	a	-	-	-	-	-	-	-	-	b	-	-	-	b	b	b	b	b	a	b	b	b	a	a	b	-	b	b	b	a	-	-	-	-	a
LG15	M_040_4	b	a	a	a	b	b	a	a	b	b	a	a	b	-	-	b	b	-	-	b	a	b	-	b	a	b	a	a	b	a	a	b	a	a	a	a	a	b	-	b	b	a	-	a	b	b	-	a
LG15	M_083_1	b	a	a	b	b	b	b	-	a	b	a	a	b	a	a	b	b	a	b	a	a	b	b	a	a	b	a	a	a	-	a	a	b	a	b	b	a	b	a	-	-	a	b	a	-	a	-	b
LG16	M_141_2	a	b	a	b	b	b	-	a	a	b	a	a	b	b	a	a	b	b	b	-	a	a	a	a	b	a	a	b	a	a	a	a	b	a	a	-	b	a	b	b	b	b	a	-	a	a	b	a
LG16	M_064_3	a	a	a	a	b	a	a	a	a	b	a	a	b	a	a	b	b	b	b	b	b	a	b	a	b	a	a	b	a	a	a	a	b	b	a	a	b	b	b	b	b	b	a	a	b	b	a	a
LG16	M_052	b	a	a	a	b	-	a	a	a	b	a	a	b	a	-	-	b	-	b	b	b	-	b	-	-	b	a	a	a	a	a	b	b	b	a	a	a	b	-	b	b	b	b	a	b	b	-	b
LG16	M_086_1	b	a	b	a	b	b	b	b	a	b	a	b	b	a	a	a	a	a	b	b	a	b	a	a	a	a	b	a	b	a	a	b	b	a	b	a	b	a	a	a	b	a	b	b	a	a	-	a
LG16	M_086_3	-	a	a	-	b	-	-	-	a	a	b	-	a	-	-	a	a	-	-	b	a	a	-	-	-	b	b	a	a	b	a	-	-	a	b	b	a	-	-	b	-	b	-	a	a	-	-	b
LG17	M_063_2	b	b	b	b	a	b	a	a	b	-	b	a	b	b	a	b	b	b	b	-	-	a	b	b	b	a	a	b	a	a	a	b	b	b	b	a	b	a	-	-	b	b	b	a	a	a	b	b
LG17	M_512	a	a	b	b	a	a	a	a	b	a	b	a	b	b	a	a	a	b	b	a	b	a	b	a	a	a	b	b	a	a	a	b	a	b	b	a	b	a	b	a	b	b	b	a	a	a	-	b
LG17	M_189_2	a	a	b	b	a	a	a	a	b	a	a	a	a	b	a	a	a	b	b	a	b	a	b	a	a	a	b	b	a	a	b	b	a	b	b	b	b	a	b	a	b	a	a	b	b	a	-	b
LG17	M_038_5	-	-	b	a	a	a	-	b	a	a	a	-	-	-	-	-	-	b	-	b	b	-	-	-	-	-	-	-	a	-	-	-	-	-	a	-	-	-	-	-	-	a	-	-	-	-	-	b
LG17	M_129_2	b	-	-	-	b	b	-	b	b	-	a	a	b	-	b	b	b	-	b	a	b	b	-	-	-	-	-	a	a	-	-	-	b	b	b	b	-	b	-	b	-	a	-	b	-	b	-	b
LG18	M_148	b	b	b	a	b	a	a	b	a	b	b	a	b	b	b	a	b	-	b	a	a	b	a	b	b	b	b	a	b	b	b	a	b	b	a	b	a	b	b	a	a	b	b	b	a	a	-	a
LG18	M__46_3	b	b	b	a	b	a	a	b	b	a	b	a	b	-	-	a	b	a	-	b	a	a	-	-	-	b	-	a	a	b	b	a	-	b	a	b	a	-	-	b	-	b	-	b	b	a	-	a
LG18	M_327_1	a	b	a	a	a	a	a	a	a	a	a	b	-	a	a	a	b	a	b	a	b	-	a	b	b	b	b	a	a	a	b	b	a	a	a	a	a	a	-	a	a	a	a	a	a	a	a	a
LG18	M_045	a	b	b	a	a	b	a	b	b	a	-	b	b	b	b	a	b	a	b	b	a	a	a	b	a	b	a	a	a	b	b	b	a	a	b	b	a	a	-	b	-	b	b	b	b	a	-	b
LG19	M_095_2	b	a	a	a	b	a	b	b	b	a	-	-	a	a	a	a	a	b	b	a	b	a	a	b	a	a	b	b	a	a	a	b	a	a	a	b	b	b	a	b	-	b	b	a	-	b	b	a
LG19	M_208	b	a	a	a	b	a	b	b	b	a	b	b	a	b	a	a	a	b	a	a	b	a	a	b	b	a	b	b	a	a	a	b	a	a	a	b	b	b	a	b	-	b	b	b	a	b	b	b
LG19	M_194	b	a	b	b	a	a	b	b	a	a	b	b	a	b	a	a	b	b	a	a	b	a	b	b	b	a	b	b	a	a	a	b	a	a	a	a	a	b	b	b	-	b	b	b	a	a	b	b
LG19	M_030_4	a	b	a	b	a	a	a	b	a	b	b	b	a	a	b	a	b	a	a	a	b	a	b	b	b	a	a	a	a	a	a	b	b	b	a	a	a	b	a	a	a	b	b	b	a	b	a	b
LG20	M_036	b	b	b	b	b	b	a	a	b	b	b	a	b	-	-	b	a	a	-	b	b	b	b	a	b	b	b	a	a	a	a	b	a	b	b	b	b	a	-	b	-	a	b	a	-	b	-	b
LG21	M_368_2	a	-	b	a	b	b	-	a	b	b	a	-	b	a	b	b	a	a	a	b	b	b	b	a	b	b	a	b	a	a	a	a	b	a	b	a	a	a	b	a	-	a	a	a	a	b	b	b
LG22	M_044	a	b	a	b	b	a	b	b	b	b	-	a	b	a	a	b	b	a	a	a	a	b	b	a	a	b	a	a	b	b	a	b	b	a	b	b	a	b	-	b	-	a	b	a	b	a	-	b
LG22	M_140	b	a	a	a	a	b	a	b	a	b	a	a	b	a	a	b	b	a	b	a	a	b	b	a	a	b	a	a	a	b	a	a	b	a	a	b	a	b	a	b	b	a	b	a	a	a	b	b
LG22	M_120	b	a	a	b	b	b	b	b	a	b	a	a	b	a	a	b	b	a	b	a	a	b	b	a	a	b	a	a	a	-	a	a	b	a	b	b	a	b	a	-	-	a	b	a	b	a	b	b
LG22	M_590	b	a	a	-	-	b	-	b	a	b	a	-	b	-	a	b	b	a	-	-	a	-	-	a	a	a	a	a	a	-	-	-	-	a	-	a	-	-	-	-	-	a	a	-	a	b	b	b
LG23	M_262_2	b	b	a	a	b	a	a	a	b	b	b	b	a	b	b	b	a	a	a	b	b	a	b	a	b	b	a	a	b	a	b	a	b	a	a	b	b	b	b	b	b	b	a	b	b	a	a	a
LG24	M_128	a	a	a	a	b	a	a	a	b	a	b	a	a	b	-	a	a	-	a	a	b	b	a	a	a	a	a	a	a	a	a	b	a	a	b	a	a	a	a	a	a	b	b	a	a	a	-	b
LG24	M_420	a	b	a	b	a	a	a	b	a	b	b	b	a	a	-	a	b	a	a	a	b	a	b	b	b	a	a	a	a	a	a	b	b	b	a	a	a	b	a	a	a	b	b	b	a	b	a	b
LG25	M_243_1	-	b	a	a	b	-	b	a	a	a	a	-	b	-	-	-	a	a	-	b	b	a	-	-	b	-	-	-	-	-	-	-	-	a	-	b	-	-	-	a	-	a	-	b	a	-	-	a
LG25	M_060	a	b	b	-	a	-	-	-	a	-	-	a	b	a	a	a	b	a	a	-	-	a	b	a	-	a	b	a	b	a	b	a	b	a	b	b	b	b	b	a	a	a	a	b	-	a	a	b
LG25	M_019	a	a	a	a	a	b	a	a	a	b	b	a	a	a	a	a	b	a	a	b	b	a	a	a	b	a	b	a	b	a	a	a	b	a	a	a	b	b	-	a	a	b	a	b	b	b	a	b
LG26	M_115	b	b	b	b	b	a	a	a	a	b	a	a	b	-	-	a	a	b	-	a	a	a	-	b	b	b	-	a	a	b	a	a	b	b	a	b	a	-	b	-	-	b	-	b	-	a	-	a
LG26	M_090_5	a	b	a	b	b	a	a	-	b	b	a	b	b	-	-	a	a	b	b	a	b	a	-	a	a	a	b	a	a	b	a	a	a	b	a	a	a	b	-	a	-	b	b	b	-	a	-	a
LG26	M_87_3	a	a	a	b	b	a	a	b	b	b	b	a	b	b	b	b	b	b	b	a	b	a	a	a	b	a	-	a	a	a	a	a	b	a	a	a	a	b	-	a	b	b	b	a	b	b	b	a
LG27	M_306	a	a	b	b	b	b	a	a	b	b	b	b	b	b	b	a	a	b	-	-	b	b	-	b	b	a	b	b	a	a	a	b	-	b	a	b	a	-	-	-	-	b	b	a	b	b	-	a
LG27	M_059	a	b	a	b	b	-	-	-	b	b	a	b	b	-	-	-	a	-	a	b	-	b	a	-	-	-	b	b	a	a	a	b	-	-	a	-	-	-	-	b	-	b	a	-	b	b	b	a
LG27	M_137	-	b	-	-	-	-	-	-	b	-	b	-	b	-	-	-	-	-	-	b	-	-	-	-	-	-	-	b	a	-	-	-	b	-	-	-	-	-	-	-	-	-	-	-	-	-	-	a
LG27	M_274	-	a	a	a	-	a	a	b	b	-	a	-	-	-	-	-	a	-	-	a	a	-	-	-	a	a	-	-	-	-	-	-	-	a	-	-	a	-	-	-	-	-	-	-	a	a	-	a
LG27	M_079_4	a	a	a	b	a	b	a	a	b	-	-	b	a	a	a	b	a	b	b	-	-	b	b	a	a	a	a	b	b	b	a	a	a	a	b	b	a	b	a	a	b	a	a	b	a	a	b	a
LG28	M_595	b	b	b	b	a	a	a	a	b	a	a	a	a	a	a	a	a	b	a	b	a	b	a	a	a	b	a	b	b	b	b	b	b	b	b	a	b	b	b	a	a	a	b	a	a	b	b	b
LG28	M_080_4	a	a	a	a	a	b	-	-	b	b	b	a	b	a	-	b	b	a	a	-	-	-	a	-	-	-	a	b	b	b	a	b	b	b	b	a	b	b	-	b	b	a	b	a	b	a	b	b
LG30	M_251	-	a	b	-	b	-	-	-	a	a	a	-	a	-	b	-	-	-	a	-	-	-	-	-	a	a	b	a	b	a	-	a	-	-	a	-	-	-	-	-	-	-	-	-	-	-	b	a
LG30	M_427_2	b	b	-	b	a	-	b	-	b	-	a	b	a	-	-	a	-	-	-	b	b	b	a	-	b	a	b	a	a	b	b	b	b	a	a	b	b	-	-	a	-	b	-	b	-	b	-	b
LG30	M_313	a	b	b	b	a	a	b	a	b	a	a	b	a	a	b	a	a	b	b	b	b	b	a	a	b	a	b	a	a	a	b	b	a	a	a	a	a	a	a	a	b	b	a	b	a	a	b	b
LG32	M_170_2	b	a	a	b	b	b	-	b	b	-	-	-	a	-	b	b	a	-	-	-	-	b	-	-	-	b	a	b	b	b	-	-	-	b	b	-	a	a	b	-	b	-	a	-	a	b	-	a
LG33	M_328_1	a	-	b	a	b	b	-	a	a	b	a	-	-	-	-	a	-	-	-	a	b	-	-	-	-	b	-	-	a	a	-	-	-	b	a	a	b	a	-	-	-	b	-	a	a	b	b	a
LG33	M_035	b	a	a	b	b	b	a	a	a	a	a	b	a	a	b	b	b	a	b	b	a	b	a	a	b	a	b	b	a	a	a	b	b	a	a	b	b	b	b	b	b	b	a	a	a	b	a	b
LG33	M_245_1	b	a	-	a	a	a	-	-	b	b	a	-	-	-	-	-	-	a	-	a	a	-	-	-	a	a	-	a	b	b	a	a	a	a	b	-	-	-	-	b	-	b	-	-	-	-	-	b
LG34	M_124_1	b	b	a	a	b	a	a	-	b	b	b	b	a	b	-	b	a	-	a	b	b	a	b	a	b	b	a	a	b	a	b	a	b	a	a	b	b	b	-	b	-	b	a	b	b	a	-	a
C-O number		13	17	15	15	15	12	8	9	15	10	11	10	10	9	8	14	14	7	10	7	11	9	9	7	11	9	8	13	12	11	9	12	12	11	14	16	8	9	4	10	4	12	9	16	12	16	5	11
[truncated: 45 more columns]
