# Supplementary material for: Localization of causal locus in the genome of the brown macroalga Ectocarpus: NGS-based mapping and positional cloning approaches
Source: Front Plant Sci. 2015 Feb 19;6:68. doi: 10.3389/fpls.2015.00068 (PMC4333798; doi:10.3389/fpls.2015.00068)
Supplement: Supplementary file 2 [file Table2.XLS]

## Sheet: Sheet1
Supplementary table 2. Sequences of the oligonucleotides used to amplify the SSR identified on the linkage groups of the Ectocarpus genome. Markers in bold are newly designed markers. Those in italic are not polymorphic.
Linkage group	SSR	size (bp)	forward primer	reverse primer
LG01	M_000-8	379	CTGGTCTCTGCCTTTCTCTAC	CCTTCAACCTTACTCGCA
LG02	M_002	289	GCACACACACACACACATACT	CTACGCCGACCTGATTTG
	M_003	300	CTCGTTGATAATACTGGTTGG	CAGGTGGCAGGGTCATTT
	M_008	340	TCCGCTCTCTAACCAAGA	GAGTCCAAGAAACACGATAAA
LG03	M_114	332	AACAGACAGCCAGCCCAG	GAGTGAGGGTCCGATGTG
	M_229	373	AACAACACAACTACCACCATC	GGGAAGAGAAAGAGACAGACA
LG04	M_168	279	AAACTACACCAACGAAATCAA	AACCAACCTCCTCCAATC
	M_006_4	316	GTAGGGAGTGGGTTCCAG	GCGTCAAGCAGTGAAATAA
LG05	M_232	395	CGGTGCTGTCTGTCATCT	GACGGTAGTGATTGTTCTGTC
	M_300_2	400	ACATTCGGCATCTTGGAC	TTCTGTTGTATTTCCTATTGAG
LG06	M_126	293	TCTCCTGTCGTTGAGTATCTG	TGCTGCTGTCTGCCTATT
	M_214_3	381	GAAGAGTCACAACAAGAGGGT	TACTGGAACTGGAAACCAAG
LG07	M_009	383	AGGAGTAAGCGTCCCATT	AAGCAGAGTTGAGATAAAGCC
LG08	M_010_4	384	GTCTAAAGGAGAGGAGCAAGA	AGCGATAGTTCACGACAAAC
	M_351	259	CACTTGATTACCTCCCTTCA	GTTCGTGTGTCGTTACTTCTT
	M_010_3	322	GTAAGGTGAATCTGGCGG	GAGCAAGTAGAAGAGAAGGGT
	M_123_2	301	TTGCTACACACAGGACACC	AAGGATGCCGCCCGAAGAC
	M_231	193	CGGTGACAGATAGACAGACAG	CCCTCAGTTGTTCCTCAAGT
	M_461	201	CGTTGATTGACTCCTGTTG	CGCTGAAGGCGAGGCTGT
	M_023_6	337	TGTCTTTCTCTCTCCCTCTCT	ACTGCTTTGTGTGTCATCTTT
	M_023_3	366	CGTAGAGAGCCGTTGACTT	ACTTTGTGTTTCTGCTGTTTG
	M_010_3_1	274	TAAAAGAAACAGTAGCCGACA	ACCACCTCTCCATCTACAGAGC
	M_010_3_2	373	AAGACCACTCACAAGGAGGATT	ACATGACGAAATAAGACAACCG
	M_010_3_3	346	AGCTTACCTGCTTGTTGTTGG	AATGTTTTCCTTGTCCTCTTCG
	M_010_3_4	383	GGTT TGTCCTCACAACAGATCA	AAAAGAGCGTTTCACGGTACATT
	M_010_3_5	359	GTAGATTGGCGTAGTGGAGGAG	AGTACAATAGGCTTGCGACGTT
	M_010_3_6	303	CTGTGCTATTTCACCATACGGA	CAAGAAACATTCAGGTACACGC
	M_010_3_7	218	CTACTGCCGAAGCACTGTAAGA	GCTACGAACGAAGAAGAGAAGG
	M_010_3_8	377	CTCATAAGTGTTCCAACGACGA	GCAGTCTAGGCATGACCACC
	M_010_3_9	323	TCCTCCTACTCTCAGCTCCG	GTAGTGTCTAGGTCGAGGCGAT
	M_010_3_10	358	ACGTATTTCCATTATTCAGCCG	GGTCTGTCTCCCTCTCTCACAC
	M_010_3_11	327	GATGCTGATCGTTCTTTTGTTG	TTAGCACAGGTTTTGGAGAGC
	M_010_3_12	376	TGTAACGTATCATGCCGCTATC	CCGTTCGACTGTGGGTATATCT
	M_010_3_13	366	GCTAAACCTCACACTTCTCGGT	AGGCACACGATCAATATGTACG
	M_010_3_14	366	GGAGGACAAGAGGAAGAGGTTC	GAGGGACAAATCGACTCATACG
	M_010_3_15	387	TAGTGCTGAAGTCGCTGGAATA	CTGCTGAAGTCCCTTTTCATGT
LG09	M_331	268	GAGAGATAGACAGACGGACAG	AACCTTGCTTAGATGTGTGG
	M_160	289	GATACCACCAAACAACCTCT	CCGATGCCAAGTTAGAAA
LG10	M_012_5	289	CGGCGAGGTGACGGTTTC	GCAGATGAAGGTATTGGGTAG
	M_092	387	ACGGCGAAACAAACCCTGT	GTCTTCCTCTTCTTCCTCTTG
LG11	M_072	398	TTCAGACCAAGCACACGG	TGCGATAGGGACGAAGAA
	M014_2	337	AGTCCTTATTTCCTTTGGTTG	CATCACTTCGGTTTGTAGATT
LG12	M_142_2	156	TCTACAACCAAACCGAGATG	CCCAAGAAAGGGAAGAAATAC
LG13	M_020_5	301	AACGCTTCTCTCTGCTTCTAC	TCAACCACTAAACACTTCCTG
LG14	M_171_3	196	CTCCAACTCAGCCAAGAAC	AAACACCCTGTCACTCTCAC
	M_215	378	GAACCGACAAACCAACTCTAC	TAGGATTTCACTGGCTCTTCT
LG15	M_346_1	400	GTCTTTGTTGTTGTGTTTGTC	CCAAGGTCGTCAAGGCTC
	M040_4	205	ATTCTCTTCTCTACCCTGCC	GTTGTCCTGTCCTGGTCTC
LG16	M_052	331	GACAAACACAGAGAGAGGAAA	CGTCATAGAAGGACCAGAAGT
	M_085	324	CGTGTATCTCCAGTCGTTG	GTCACTTCGTTGGGCGGG
LG17	M_206	323	AAAGAAGGAAGGAAGAAAGG	CTTGATTTGCGTTGGCTG
	M_512	310	CAGCCTAAAGACAAAGAGACC	AGGACACCTACTGGAAGAGAA
LG18	M_148	378	CTGTATTCCTGTCCGTTGTT	TGACCACTCAATCTCGTTTC
	M_045	273	CAGGCACCACAGCAATAC	TCTCCCGTGTTTGACTTCT
LG19	M_208	278	ATCGTTGAGAGGAGGGAG	CTCGGAATAAGAGTGAGACC
LG20	M_036	368	GGAGACTGCTGATTGAGGT	CCTTTCACCGTTAGATACTTG
LG21	M_368_2	386	AACACGCACACACCTCAC	AACCAATCTTCCAACAGAAA
LG22	M_590	248	AATCCTTGTTCGGTTGTAGTC	CGGCAGTGTGTATTTCATT
LG23	M_262_2	369	AAGAAAGTGAAGACCAAAGTG	TAGCCTCAACACAAACGG
LG24	M_128	376	CGTTTCTCCGCCTCTTAC	CCATTCTCTGACTTCTCCTG
LG25	M_034	370	CTGTTATCCGTTCCTCTCTG	AGCATTGGTTTGTTGGGA
	M_243_1	360	CAACGAAGAGGCATTTAGG	AACCACAAGAAGGGTAACAAC
LG26	M_289	295	TCGCAATAATCTCTCTCTCTG	CGTGAGTGTGTGTGAAGG
	M_087_3	374	GCTATTCCTTTCTTTCTCACC	ACGCTCTGGACTGACTTATT
LG27	M_274	373	AATCCAACCAACTCACCTC	GCTTCATCCTCAGTAATCCTC
	M_059	357	GGTTTGTGGGAGAAGGTG	TTGAGAAGATTGTGTCCATTT
LG28	M_595	221	TCACAGAAAGAGAGACAGGG	ACTGAAGAGCAACGCAAG
LG29	M_494	192	GAAAGGGATGACAACAACAG	AAATAGGGTGAGTAGCCTGAA
LG30	M_096_1	353	GCAACATCTGAACCAACA	AGCACGATAAGCAATCAATC
	M_247	333	GGGTAGTCTTTCTGTGAGGTT	GGTTGTTATCTTGTGCCATT
LG31	M_164_2	337	GATACTTTCCGTTGTCGTCTT	GATGTCCTGTTTCGTGATG
LG32	M_170_2	245	TGTCTGTCTGTGTGTGTCTCT	AAGTTTCTCCAACCACCTTAC
LG33	M_240	305	GAAGACAGCAACAACAACAAC	ATTATTAGCACCAAAGGCA
	M_154	398	AAAGACAGCGACAGAGAGAG	TAGTTGAAGACCACGAGCA
LG34	M_124_1	367	AGTGCTCCTGTGGTTGGA	ACGAGAATGTCAAATACGCAA
Other	M13	21	GTTTTCCCAGTCACGACGTTG
